# Supplementary material for: Construction of Microsphere Culture System for Human Mesenchymal Stem Cell Aggregates
Source: Int J Mol Sci. 2025 Jul 4;26(13):6435. doi: 10.3390/ijms26136435 (PMC12250013; doi:10.3390/ijms26136435)
Supplement: Supplementary file 1 [file ijms-26-06435-s001.zip]

Archive with 1 entries (1 files):
- ijms-3687474-Supplementary.pdf
